# Supplementary material for: CerS1 but Not CerS5 Gene Silencing, Improves Insulin Sensitivity and Glucose Uptake in Skeletal Muscle
Source: Cells. 2022 Jan 8;11(2):206. doi: 10.3390/cells11020206 (PMC8773817; doi:10.3390/cells11020206)
Supplement: Supplementary file 1 [file cells-11-00206-s001.zip]

Archive with 1 entries (1 files):
- cells-1505971-supplementary.pdf
